# Supplementary material for: Associations Between Body Composition Measurements and Muscle Ultrasound Parameters Amongst Children and Adolescents with Overweight and Obesity
Source: Nutrients. 2025 Aug 17;17(16):2659. doi: 10.3390/nu17162659 (PMC12389388; doi:10.3390/nu17162659)
Supplement: Supplementary file 1 [file nutrients-17-02659-s001.zip]

Archive with 1 entries (1 files):
- nutrients-3783332-supplementary.pdf
